# Supplementary material for: Developing the Observatory Test of Capacity, Performance, and Developmental Disregard (OTCPDD) for Children with Cerebral Palsy
Source: PLoS One. 2016 Mar 24;11(3):e0151798. doi: 10.1371/journal.pone.0151798 (PMC4806991; doi:10.1371/journal.pone.0151798)
Supplement: S1 Dataset — (CSV) [file pone.0151798.s004.csv]

Group	ID Code	Gender	Age	MACS	Affected/Non dominate	PAOU1-1	PQOM1-1	CAOU1-1	CQOM1-1	DDAOU1-1	DDQOM1-1	PMAL-R AOU	PMAL-R QOM	DDQ AOU	DDQ QOM	PAOU1-2	PQOM1-2	CAOU1-2	CQOM1-2	DDAOU1-2	DDQOM1-2	PAOU2	PQOM2	CAOU2	CQOM2	DDAOU2	DDQOM2
1=Children with CP; 2=Typical developed children		1=boy; 2=girl	In months	manual ability classification system	1=left; 2-=right	Performance amount of use rater 1 first time	Performance quality of movement rater 1 first time	Capacity amount of use rater 1 first time	Capacity quality of movement rater 1 first time	developmental disregard score of amount of use rater 1, first time	developmental disregard score of quality of movement rater 1, first time	Pediatric Motor Activity Log-Revised amount of use	Pediatric Motor Activity Log-Revised quality of movement	Questionnaire of Developmental Disregard amount of use	Questionnaire of Developmental Disregard quality of movement	Performance amount of use rater 1, 2nd time	Performance quality of movement rater 1, 2nd time	Capacity amount of use rater 1, 2nd time	Capacity quality of movement rater 1, 2nd time	developmental disregard score of amount of use rater 1, 2nd time	developmental disregard score of quality of movement 1, 2nd time	Performance amount of use rater 2 for estimating interrater reliability	Performance quality of movement rater 2 for estimating interrater reliability	Capacity amount of use rater rater 2 for estimating interrater reliability	Capacity quality of movement rater 2 for estimating interrater reliability	developmental disregard score of amount of use rater 2 for estimating interrater reliability	developmental disregard score of quality of movement rater 2 for estimating interrater reliability
1	1	1	104.9	4	1	21	20	40	37	19	17	0.05	0.05	0.22	0.67	16	15	43	38	27	23	27	21	53	42	26	21
1	2	2	143.4	1	2	107	92	107	92	0	0	5	4	4.64	3.64	107	93	107	93	0	0	103	90	103	90	0	0
1	3	2	108.5	2	2	80	58	90	66	10	12	1.91	1.91	2.89	2.89	80	58	90	66	10	12	85	48	94	54	9	6
1	4	2	155.9	1	1	105	94	105	94	0	0	4.5	4.18	4.63	3.32	111	94	111	94	0	0	100	100	100	100	0	0
1	5	1	82.5	3	1	86	58	86	58	0	0	1.09	1.45	1.05	2.95	88	61	88	61	0	0	93	60	93	60	0	0
1	6	2	138.1	2	1	86	76	86	76	0	0	0.41	0.55	0.84	1.21	96	76	96	76	0	0	92	75	92	75	0	0
1	7	1	91.3	3	2	80	55	86	61	6	6	2.45	2.5	3.35	2.53	85	54	93	60	8	6	82	54	86	57	4	3
1	8	2	102	2	2	89	61	89	61	0	0	1.86	2.09	3.84	2.58	97	65	97	65	0	0	87	62	87	62	0	0
1	9	1	104.9	2	2	102	75	102	75	0	0	1	0.91	3.47	2.53	104	74	104	74	0	0	103	81	103	81	0	0
1	10	2	100.8	4	1	37	31	47	38	10	7	1.29	1.33	0.84	0.71	43	39	55	47	12	8	40	38	49	45	9	7
1	11	1	66.4	3	1	60	40	72	49	12	9	2.06	1.94	3.5	2.89	57	40	76	56	19	16	58	40	67	47	9	7
1	12	1	141.1	2	1	84	75	86	78	2	3	0.86	0.91	1.47	2.37	85	69	87	72	2	3	99	81	99	81	0	0
1	13	1	93.9	1	2	106	78	106	78	0	0	4.59	4.68	4.11	4.37	102	83	102	83	0	0	107	97	107	97	0	0
1	14	2	122.8	3	2	94	59	94	59	0	0	2.64	2.86	4.26	3.05	97	60	97	60	0	0	92	62	92	62	0	0
1	15	2	102.8	2	1	91	58	91	58	0	0	1.82	2.09	1.32	1.52	91	58	91	58	0	0	88	54	88	54	0	0
1	16	1	136.4	5	1	29	26	44	38	15	12	0.55	0.73	1.16	1.16	28	30	51	48	23	18	24	27	45	44	21	17
1	17	1	115	2	1	94	61	97	64	3	3	2.91	2.91	2.32	2.32	96	60	98	63	2	3	89	69	89	69	0	0
1	18	1	71.8	3	2	24	20	51	37	27	17	4.48	4.2	3.27	2.93	24	20	51	37	27	17	36	28	46	29	10	1
1	19	1	138.8	5	2	29	24	49	42	20	18	0.61	0.75	2.58	2.16	25	24	47	43	22	19	26	23	43	40	17	17
1	20	2	94.2	2	2	70	50	81	58	11	8	1.36	1.36	2.63	2.63	74	50	83	54	9	4	70	45	83	53	13	8
1	21	1	87.8	4	1	65	43	69	45	4	2	1.05	0.55	1.95	1	70	46	75	48	5	2	66	45	69	47	3	2
1	22	2	118.2	2	2	95	69	95	69	0	0	1.55	1.41	2.39	2.89	97	73	97	73	0	0	95	69	95	69	0	0
1	23	1	63.7	1	2	96	82	96	82	0	0	1.43	2.16	2.84	2.71	96	82	96	82	0	0	97	95	97	95	0	0
1	24	2	123.1	2	2	101	92	101	92	0	0	1.68	3.48	2.58	3.53	101	92	101	92	0	0	116	98	116	98	0	0
2	1	1	95		1	113	95
2	2	1	120.9		1	109	100
2	3	1	139.7		1	114	100
2	4	2	94.8		1	112	100
2	5	2	113.3		1	113	97
2	6	2	97.3		1	115	100
2	7	2	93.8		1	111	100
2	8	2	93.8		2	101	92
2	9	2	105.5		1	115	100
2	10	2	108.3		1	116	100
2	11	1	98.2		1	113	100
2	12	2	126.9		1	107	98
2	13	1	127.2		1	104	99
2	14	2	96.3		1	106	99
2	15	1	113.7		1	109	100
2	16	2	87.9		1	108	100
2	17	1	118.5		2	107	100
2	18	1	80.7		1	105	100
2	19	1	93.1		1	104	100
2	20	2	90.3		1	105	100
2	21	2	94.6		1	108	100
2	22	2	86.4		1	115	99
2	23	1	137		1	108	100
2	24	1	134.5		1	109	100
